# Supplementary material for: Maternal experience alters brain-wide representation of infant cries
Source: bioRxiv. 2026 Jun 28:2026.06.26.734581. Preprint. [Version 1] doi: 10.64898/2026.06.26.734581 (PMC13321355; doi:10.64898/2026.06.26.734581)
Supplement: Supplement 1 [file media-1.zip]

Archive with 10 entries (9 files):
- Behavior/
- __MACOSX/._Behavior
- Behavior/Supplemental_Video_2_mother_ymaze_behavior_labeled.mov
- __MACOSX/Behavior/._Supplemental_Video_2_mother_ymaze_behavior_labeled.mov
- Behavior/Supplemental_Video_1_mother_virgin_retrieval_behavior.mov
- __MACOSX/Behavior/._Supplemental_Video_1_mother_virgin_retrieval_behavior.mov
- Behavior/Supplemental_Video_4_naivevirgin_phonotaxis_behavior.mp4
- __MACOSX/Behavior/._Supplemental_Video_4_naivevirgin_phonotaxis_behavior.mp4
- Behavior/Supplemental_Video_3_mother_phonotaxis_behavior.mp4
- __MACOSX/Behavior/._Supplemental_Video_3_mother_phonotaxis_behavior.mp4
