# Supplementary material for: Maternal experience alters brain-wide representation of infant cries
Source: bioRxiv. 2026 Jun 28:2026.06.26.734581. Preprint. [Version 1] doi: 10.64898/2026.06.26.734581 (PMC13321355; doi:10.64898/2026.06.26.734581)
Supplement: Supplement 2 [file media-2.zip]

Archive with 14 entries (13 files):
- c-Fos/
- __MACOSX/._c-Fos
- c-Fos/Supplemental_Video_9_experiencedvirgins_pupcalls_avg_cfos.avi
- __MACOSX/c-Fos/._Supplemental_Video_9_experiencedvirgins_pupcalls_avg_cfos.avi
- c-Fos/Supplemental_Video_5_mother_pupcalls_autofluorescence_lightsheet.avi
- __MACOSX/c-Fos/._Supplemental_Video_5_mother_pupcalls_autofluorescence_lightsheet.avi
- c-Fos/Supplemental_Video_7_allen_atlas.avi
- __MACOSX/c-Fos/._Supplemental_Video_7_allen_atlas.avi
- c-Fos/Supplemental_Video_10_mothers_pupcalls_avg_cfos.avi
- __MACOSX/c-Fos/._Supplemental_Video_10_mothers_pupcalls_avg_cfos.avi
- c-Fos/Supplemental_Video_8_naivevirgins_pupcalls_avg_cfos.avi
- __MACOSX/c-Fos/._Supplemental_Video_8_naivevirgins_pupcalls_avg_cfos.avi
- c-Fos/Supplemental_Video_6_mother_pupcalls_cfos_lightsheet.avi
- __MACOSX/c-Fos/._Supplemental_Video_6_mother_pupcalls_cfos_lightsheet.avi
