# Supplementary material for: Maternal experience alters brain-wide representation of infant cries
Source: bioRxiv. 2026 Jun 28:2026.06.26.734581. Preprint. [Version 1] doi: 10.64898/2026.06.26.734581 (PMC13321355; doi:10.64898/2026.06.26.734581)
Supplement: Supplement 3 [file media-3.zip]

Archive with 8 entries (7 files):
- Oxytocin/
- __MACOSX/._Oxytocin
- Oxytocin/Supplemental_Video_11_mother_oxytocin_labeled.mov
- __MACOSX/Oxytocin/._Supplemental_Video_11_mother_oxytocin_labeled.mov
- Oxytocin/.DS_Store
- __MACOSX/Oxytocin/._.DS_Store
- Oxytocin/Supplemental_Video_12_allgroups_oxytocin_avg_density_map.avi
- __MACOSX/Oxytocin/._Supplemental_Video_12_allgroups_oxytocin_avg_density_map.avi
